# Supplementary material for: Methacrylated Cartilage ECM-Based Hydrogels as Injectables and Bioinks for Cartilage Tissue Engineering
Source: Biomolecules. 2022 Jan 27;12(2):216. doi: 10.3390/biom12020216 (PMC8961582; doi:10.3390/biom12020216)
Supplement: Supplementary file 1 [file biomolecules-12-00216-s001.zip]

Archive with 1 entries (1 files):
- biomolecules-1526378-SI.pdf
